# Supplementary material for: Poly(lactic-co-glycolic acid) Nanoparticles Encapsulating the Prenylated Flavonoid, Xanthohumol, Protect Corneal Epithelial Cells from Dry Eye Disease-Associated Oxidative Stress
Source: Pharmaceutics. 2021 Aug 30;13(9):1362. doi: 10.3390/pharmaceutics13091362 (PMC8471707; doi:10.3390/pharmaceutics13091362)
Supplement: Supplementary file 1 [file pharmaceutics-13-01362-s001.zip]

Archive with 1 entries (1 files):
- pharmaceutics-1230098-supplementary.pdf
